# Supplementary material for: Evaluation of Salvia yangii Extract as a Promising Protective Raw Material Applied Topically to the Skin
Source: Molecules. 2025 Aug 27;30(17):3505. doi: 10.3390/molecules30173505 (PMC12430148; doi:10.3390/molecules30173505)
Supplement: Supplementary file 1 [file molecules-30-03505-s001.zip]

Archive with 1 entries (1 files):
- molecules-3760903-supplementary.pdf
